# Supplementary material for: A deep dive into the coelacanth phylogeny
Source: PLoS One. 2025 Jun 6;20(6):e0320214. doi: 10.1371/journal.pone.0320214 (PMC12143573; doi:10.1371/journal.pone.0320214)
Supplement: S3 Data — (XLSX) [file pone.0320214.s003.xlsx]

## Sheet: Matrix
												1	1	1	1	1	1	1	1	1	1	2	2	2	2	2	2	2	2	2	2	3	3	3	3	3	3	3	3	3	3	4	4	4	4	4	4	4	4
		Taxa	1	2	3	4	5	6	7	8	9	0	1	2	3	4	5	6	7	8	9	0	1	2	3	4	5	6	7	8	9	0	1	2	3	4	5	6	7	8	9	0	1	2	3	4	5	6	7
		'Onychodontiformes (Onychodus) '	0	0	0	0	0	-	0	0	-	0	0	0	1	1	0	0	0	0	0	0	0	0	2	0	0	0	0	0	0	1	0	0	0	0	0	0	0	0	0	0	1	-	-	-	-	-	-
		'Allenypterus'	0	1	?	0	?	?	1	1	0	0	?	0	1	0	?	?	0	0	0	0	0	1	0	0	0	0	0	0	1	?	0	0	1	0	1	0	0	0	0	1	1	0	0	0	0	0	0
		'Atacamaia'	0	?	?	?	?	?	?	0	-	1	?	?	1	0	?	?	1	1	0	?	?	?	2	1	?	0	1	0	?	?	0	0	1	1	?	?	?	?	?	?	0	1	0	0	?	?	?
		'Axelia'	0	0	?	?	?	?	1	0	?	0	1	0	1	0	?	1	1	1	0	2	1	1	0	?	0	?	?	?	?	?	?	?	?	?	?	?	?	?	?	?	?	?	?	?	?	0	?
		'Axelrodichthys'	0	1	?	1	1	0	1	1	1	0	1	0	0	0	1	0	1	0	1	1	0	1	2	0	0	1	?	2	1	0	0	1	0	1	1	0	0	0	0	1	0	1	0	0	?	1	1
		'Caridosuctor'	0	0	0	{01}	0	0	1	1	1	0	?	1	1	0	?	?	0	0	0	1	0	1	0	1	0	0	1	0	0	1	0	0	0	0	1	0	?	0	0	0	1	0	0	0	?	0	0
		'Chinlea'	0	1	?	0	1	?	1	1	{01}	0	1	{01}	0	0	?	?	1	0	1	2	{01}	?	?	1	0	?	?	2	1	?	0	0	0	1	1	0	?	0	0	1	0	1	0	0	0	1	1
		'Coccoderma'	0	0	?	?	1	1	?	1	1	0	1	0	1	0	0	1	0	0	0	1	0	1	2	1	0	0	1	3	1	0	0	0	0	0	1	1	?	1	0	0	0	0	0	0	0	0	?
		'Coelacanthus'	0	0	0	?	1	?	?	1	1	0	1	0	0	0	0	1	1	0	0	1	0	?	?	1	0	1	?	3	1	?	0	0	1	0	1	1	0	?	?	?	?	?	0	?	?	?	?
		'Diplocercides'	0	0	0	?	?	?	0	1	1	0	0	1	1	0	0	0	0	0	0	0	0	1	2	0	0	0	0	0	0	1	0	0	0	0	1	0	1	0	0	1	1	0	{01}	0	?	0	0
		'Diplurus'	0	1	0	0	1	1	1	1	1	0	1	0	0	0	1	0	1	1	0	2	?	1	0	1	0	1	?	3	1	1	0	0	1	0	1	1	0	1	0	1	0	1	0	0	0	{12}	1
		'Dobrogeria'	0	?	?	?	?	?	?	?	?	0	1	?	?	0	1	1	1	1	0	?	?	1	?	1	?	1	?	0	1	?	?	?	?	?	?	?	?	0	0	?	1	1	0	?	?	?	?
		'Euporosteus'	0	0	?	?	?	?	0	1	1	?	0	?	1	?	?	?	0	?	?	?	0	?	0	?	?	?	?	?	?	?	?	?	?	?	?	?	?	?	?	?	?	?	?	?	?	?	?
		'Foreyia'	1	0	0	?	1	1	1	1	0	0	?	0	1	0	?	?	?	?	?	?	?	1	4	?	?	?	?	1	1	0	1	0	1	0	1	?	0	?	0	1	1	1	1	0	0	0	1
		'Garnbergia'	0	1	?	?	?	?	?	1	?	?	?	0	0	0	?	?	1	?	?	?	?	?	?	?	?	?	?	3	1	?	0	?	0	0	1	0	0	?	?	?	0	?	0	0	?	?	?
		'Gavinia'	?	?	0	0	0	0	?	?	?	?	?	?	?	1	?	?	?	?	?	?	?	0	?	?	?	?	?	0	0	?	0	0	0	?	?	0	1	?	?	0	?	?	?	?	?	?	?
		'Guizhoucoelacanthus'	0	1	0	?	?	?	1	1	0	0	?	0	1	0	?	?	1	0	0	1	0	1	2	1	0	0	0	3	1	?	0	0	0	0	1	0	0	?	0	1	?	1	0	0	?	0	1
		'Hadronector'	0	1	0	0	0	0	0	1	1	0	?	?	1	0	?	?	0	0	0	0	0	1	1	0	0	0	1	0	0	1	0	0	0	0	1	0	0	0	0	1	1	0	0	0	?	0	0
		'Heptanema'	0	1	0	?	?	?	?	1	0	0	?	?	?	?	?	?	?	?	?	?	?	?	?	?	?	?	?	3	1	?	?	?	?	?	1	?	0	?	0	?	?	1	0	?	?	?	?
		'Holophagus'	0	1	0	?	1	?	1	1	1	0	1	1	0	0	1	1	1	1	0	?	?	1	2	1	?	1	?	3	1	0	0	0	0	0	1	0	0	0	0	1	1	1	0	0	?	?	{12}
		'Holopterygius'	?	?	0	?	?	?	?	?	?	?	?	?	?	?	?	?	?	?	?	?	?	?	0	?	?	?	?	?	?	?	?	?	?	?	?	?	?	?	?	?	?	?	?	?	?	?	?
		'Indocoelacanthus'	0	?	?	?	?	?	?	1	?	0	?	?	?	0	?	?	?	?	?	?	?	1	2	?	?	?	?	2	1	1	0	?	0	?	1	0	0	0	0	1	?	?	0	?	?	?	?
		'Latimeria'	0	1	0	1	1	1	1	1	1	1	1	1	0	0	1	1	1	1	0	2	0	1	0	1	1	1	1	3	1	1	1	0	0	0	1	0	0	0	1	1	1	1	0	1	1	2	2
		'Laugia'	0	0	1	0	?	?	?	0	?	0	1	0	1	0	0	1	0	0	0	1	0	1	2	1	0	1	?	0	1	0	0	0	0	0	1	0	0	?	?	?	0	0	0	0	0	0	1
		'Libys'	0	1	1	?	{01}	?	1	1	?	0	1	?	0	0	1	1	1	1	0	?	?	1	3	1	?	1	?	3	1	0	0	0	0	0	1	0	0	0	1	1	0	1	0	1	?	?	?
		'Lochmocercus'	0	?	?	?	?	?	?	?	?	0	?	?	1	?	?	?	?	?	?	?	?	1	0	0	0	?	?	?	0	1	0	0	0	?	?	0	?	0	0	?	1	?	0	0	?	0	0
		'Lualabaea'	0	1	?	?	?	?	?	?	?	0	?	?	?	0	?	?	?	0	1	?	0	?	?	?	?	?	?	2	?	?	?	?	?	?	?	?	?	?	?	?	?	1	0	?	?	1	1
		'Luopingcoelacanthus'	0	?	?	1	1	?	?	1	1	0	?	0	?	0	1	?	1	1	0	?	?	?	?	?	?	1	?	?	1	?	0	0	0	?	?	0	0	0	0	?	0	?	1	?	?	?	?
		'Macropoma'	0	1	1	1	?	1	1	1	1	0	1	1	0	0	1	1	1	1	0	2	0	1	{02}	1	1	1	?	1	1	0	1	0	0	0	1	0	0	0	1	1	?	1	0	1	1	1	1
		'Mawsonia'	0	1	?	?	?	?	1	1	1	0	1	0	0	0	1	0	1	0	1	1	1	1	2	1	0	1	?	2	1	0	0	1	0	1	1	0	0	0	0	1	0	1	0	1	0	1	1
		'Megalocoelacanthus'	0	1	1	?	0	1	1	1	1	0	1	?	?	0	1	1	1	1	0	?	?	1	3	1	?	?	?	3	1	?	?	?	?	?	?	?	?	?	?	?	?	?	?	?	?	?	?
		'Miguashaia'	0	0	0	0	0	0	?	0	?	0	0	0	?	1	?	?	0	0	0	0	0	0	2	0	0	0	0	0	0	?	0	0	0	0	0	0	1	0	0	0	1	?	0	?	?	?	?
		'Ngamugawi'	0	0	0	0	0	0	0	1	1	0	0	?	?	0	0	0	0	0	0	?	0	1	0	1	?	0	0	0	0	0	0	0	0	0	1	0	1	0	0	1	1	0	1	?	?	0	0
		'Parnaibaia'	0	1	0	0	?	?	1	1	0	0	?	0	0	0	?	?	?	0	?	2	1	?	2	1	?	0	0	2	1	0	0	0	0	?	1	0	0	?	?	?	?	1	0	0	0	1	1
		'Piveteauia'	0	0	?	?	?	?	?	?	?	0	1	?	?	0	1	1	1	?	0	?	?	?	?	1	?	?	?	0	?	1	?	?	?	?	?	0	0	?	?	0	?	0	?	?	0	?	?
		'Polyosteorhynchus'	0	1	0	1	0	0	?	1	1	0	?	0	1	?	?	1	0	0	0	0	0	1	1	0	0	?	?	0	0	1	0	0	0	0	1	0	0	0	0	1	1	0	0	0	?	0	0
		'Rebellatrix'	?	?	?	?	?	?	?	?	?	?	?	?	?	?	?	?	?	?	?	?	?	?	?	?	?	?	?	?	?	?	?	?	?	?	?	?	?	?	?	?	?	?	?	?	?	?	?
		'Reidus'	?	?	?	?	?	?	?	?	?	?	?	?	?	?	?	?	?	?	?	?	?	?	?	?	?	?	?	?	1	?	?	?	?	?	?	0	0	0	0	?	?	?	?	?	?	?	?
		'Rhabdoderma'	0	0	0	1	0	0	1	1	0	0	1	0	1	0	0	1	0	0	0	1	0	1	0	1	0	0	1	0	0	1	0	0	0	0	1	0	0	0	0	0	1	0	0	0	0	0	0
		'Rieppelia'	1	0	0	?	0	1	1	1	0	0	1	0	1	0	1	1	0	0	?	0	0	1	0	0	0	1	?	1	0	0	0	0	?	0	1	?	?	0	0	1	0	?	1	0	1	2	2
		'Sassenia'	0	0	0	?	?	?	?	1	?	0	1	0	1	0	0	1	0	0	0	?	?	1	2	?	0	0	1	1	1	1	0	0	0	0	1	0	1	0	0	0	1	0	0	0	0	0	0
		'Serenichthys'	0	0	0	?	?	0	?	1	0	0	?	?	1	0	?	?	0	0	0	1	0	?	?	?	?	?	?	0	0	1	0	0	0	0	1	0	0	0	0	1	1	0	1	0	0	?	?
		'Spermatodus'	0	0	0	0	0	0	1	1	1	0	1	0	1	0	0	1	0	1	0	?	0	1	2	1	0	1	?	0	0	?	0	0	0	?	1	0	1	0	0	0	1	0	0	0	?	0	0
		'Swenzia'	0	1	1	?	?	?	?	1	?	1	?	?	?	0	1	1	1	?	?	?	?	?	?	?	1	0	1	3	1	1	1	0	0	0	1	0	0	0	1	1	?	1	0	?	1	1	1
		'Ticinepomis'	0	1	?	1	?	?	?	1	0	0	1	?	1	0	1	1	0	1	?	?	?	?	2	?	?	?	?	0	1	?	?	0	1	?	?	1	?	0	0	?	?	1	1	?	1	?	?
		'Trachymetopon'	0	1	?	?	?	?	?	?	?	0	1	?	?	0	1	0	1	0	1	1	0	?	?	?	0	1	?	2	1	?	?	?	0	?	?	?	?	?	?	?	?	?	0	?	?	?	?
		'Undina'	0	1	0	?	0	?	?	1	1	1	1	1	0	0	1	1	1	1	0	2	?	1	2	?	?	?	?	3	1	0	0	0	0	0	?	0	0	0	0	?	1	1	?	0	?	?	?
		'Whiteia'	0	1	0	{01}	0	0	1	1	0	0	1	0	1	0	0	1	1	1	0	{12}	0	1	2	1	0	0	1	3	1	1	0	0	0	0	1	0	0	0	0	1	1	1	0	0	0	0	0
		'Wimania'	?	?	?	?	?	?	?	0	?	?	1	?	?	0	0	1	?	?	?	?	?	?	?	?	?	?	?	?	1	?	?	0	0	?	1	0	?	0	0	1	?	1	0	0	?	?	?
		'Yunnancoelacanthus'	0	0	?	?	?	?	0	1	0	0	?	0	1	0	1	1	1	0	1	1	0	?	?	?	?	1	0	0	1	?	0	0	0	?	1	0	0	0	0	?	0	?	?	0	?	?	?
[truncated: 65 more columns]

## Sheet: KDt - Missing datas (Taxon)
		Taxa	Nb. of "?"	Missing data (%)	KDt
		'Onychodontiformes (Onychodus) '	34	30.3571	0.696429
		'Allenypterus'	33	29.4643	0.705357
		'Atacamaia'	85	75.8929	0.241071
		'Axelia'	81	72.3214	0.276786
		'Axelrodichthys'	8	7.14286	0.928571
		'Caridosuctor'	31	27.6786	0.723214
		'Chinlea'	47	41.9643	0.580357
		'Coccoderma'	26	23.2143	0.767857
		'Coelacanthus'	42	37.5	0.625
		'Diplocercides'	15	13.3929	0.866071
		'Diplurus'	15	13.3929	0.866071
		'Dobrogeria'	77	68.75	0.3125
		'Euporosteus'	92	82.1429	0.178571
		'Foreyia'	42	37.5	0.625
		'Garnbergia'	85	75.8929	0.241071
		'Gavinia'	79	70.5357	0.294643
		'Guizhoucoelacanthus'	44	39.2857	0.607143
		'Hadronector'	34	30.3571	0.696429
		'Heptanema'	79	70.5357	0.294643
		'Holophagus'	32	28.5714	0.714286
		'Holopterygius'	90	80.3571	0.196429
		'Indocoelacanthus'	82	73.2143	0.267857
		'Latimeria'	0	0	1
		'Laugia'	11	9.82143	0.901786
		'Libys'	32	28.5714	0.714286
		'Lochmocercus'	59	52.6786	0.473214
		'Lualabaea'	90	80.3571	0.196429
		'Luopingcoelacanthus'	51	45.5357	0.544643
		'Macropoma'	7	6.25	0.9375
		'Mawsonia'	26	23.2143	0.767857
		'Megalocoelacanthus'	61	54.4643	0.455357
		'Miguashaia'	45	40.1786	0.598214
		'Ngamugawi'	30	26.7857	0.732143
		'Parnaibaia'	49	43.75	0.5625
		'Piveteauia'	61	54.4643	0.455357
		'Polyosteorhynchus'	32	28.5714	0.714286
		'Rebellatrix'	90	80.3571	0.196429
		'Reidus'	92	82.1429	0.178571
		'Rhabdoderma'	4	3.57143	0.964286
		'Rieppelia'	38	33.9286	0.660714
		'Sassenia'	37	33.0357	0.669643
		'Serenichthys'	55	49.1071	0.508929
		'Spermatodus'	41	36.6071	0.633929
		'Swenzia'	53	47.3214	0.526786
		'Ticinepomis'	42	37.5	0.625
		'Trachymetopon'	51	45.5357	0.544643
		'Undina'	24	21.4286	0.785714
		'Whiteia'	5	4.46429	0.955357
		'Wimania'	86	76.7857	0.232143
		'Yunnancoelacanthus'	58	51.7857	0.482143

## Sheet: KDc -Missing datas (Characters)
												1	1	1	1	1	1	1	1	1	1	2	2	2	2	2	2	2	2	2	2	3	3	3	3	3	3	3	3	3	3	4	4	4	4	4	4	4	4
		Character	1	2	3	4	5	6	7	8	9	0	1	2	3	4	5	6	7	8	9	0	1	2	3	4	5	6	7	8	9	0	1	2	3	4	5	6	7	8	9	0	1	2	3	4	5	6	7
		Nb. of "?"	5	9	19	29	26	29	24	9	19	7	19	21	15	7	22	20	11	13	15	23	21	17	14	18	22	20	32	7	7	21	13	13	11	18	15	12	16	17	14	18	19	14	9	18	29	21	22
		Known in	42	38	28	18	21	18	23	38	28	40	28	26	32	40	25	27	36	34	32	24	26	30	33	29	25	27	15	40	40	26	34	34	36	29	32	35	31	30	33	29	28	33	38	29	18	26	25
		KDc	0.893617	0.808511	0.595745	0.382979	0.446809	0.382979	0.489362	0.808511	0.595745	0.851064	0.595745	0.553191	0.680851	0.851064	0.531915	0.574468	0.765957	0.723404	0.680851	0.510638	0.553191	0.638298	0.702128	0.617021	0.531915	0.574468	0.319149	0.851064	0.851064	0.553191	0.723404	0.723404	0.765957	0.617021	0.680851	0.744681	0.659574	0.638298	0.702128	0.617021	0.595745	0.702128	0.808511	0.617021	0.382979	0.553191	0.531915
		Note: Onychodus, Luopingcoelacanthus and Yunnancoelacanthus are not counted here.
[truncated: 65 more columns]
